# Supplementary material for: The Evolution of Effort-Reward Imbalance in Workers during the COVID-19 Pandemic in France—An Observational Study in More than 8000 Workers
Source: Int J Environ Res Public Health. 2022 Jul 26;19(15):9113. doi: 10.3390/ijerph19159113 (PMC9331729; doi:10.3390/ijerph19159113)
Supplement: Supplementary file 1 [file ijerph-19-09113-s001.zip]

Archive with 1 entries (1 files):
- ijerph-1779957-supplementary.pdf
